# Supplementary material for: Predicting the points of interaction of small molecules in the NF-κB pathway
Source: BMC Syst Biol. 2011 Feb 22;5:32. doi: 10.1186/1752-0509-5-32 (PMC3050742; doi:10.1186/1752-0509-5-32)
Supplement: Additional file 1 — List of Compounds that interact with NF-kB. [file 1752-0509-5-32-S1.ZIP]

Archive with 472 entries (469 files):
- Additional Files 1/
- Additional Files 1/Additional Files 1.htm
- Additional Files 1/Additional Files 1_files/
- Additional Files 1/Additional Files 1_files/image29734.png
- Additional Files 1/Additional Files 1_files/image29735.png
- Additional Files 1/Additional Files 1_files/image29736.png
- Additional Files 1/Additional Files 1_files/image29737.png
- Additional Files 1/Additional Files 1_files/image29738.png
- Additional Files 1/Additional Files 1_files/image29739.png
- Additional Files 1/Additional Files 1_files/image29740.png
- Additional Files 1/Additional Files 1_files/image29741.png
- Additional Files 1/Additional Files 1_files/image29742.png
- Additional Files 1/Additional Files 1_files/image29743.png
- Additional Files 1/Additional Files 1_files/image29744.png
- Additional Files 1/Additional Files 1_files/image29745.png
- Additional Files 1/Additional Files 1_files/image29746.png
- Additional Files 1/Additional Files 1_files/image29747.png
- Additional Files 1/Additional Files 1_files/image29748.png
- Additional Files 1/Additional Files 1_files/image29749.png
- Additional Files 1/Additional Files 1_files/image29750.png
- Additional Files 1/Additional Files 1_files/image29751.png
- Additional Files 1/Additional Files 1_files/image29752.png
- Additional Files 1/Additional Files 1_files/image29753.png
- Additional Files 1/Additional Files 1_files/image29754.png
- Additional Files 1/Additional Files 1_files/image29755.png
- Additional Files 1/Additional Files 1_files/image29756.png
- Additional Files 1/Additional Files 1_files/image29757.png
- Additional Files 1/Additional Files 1_files/image29758.png
- Additional Files 1/Additional Files 1_files/image29759.png
- Additional Files 1/Additional Files 1_files/image29760.png
- Additional Files 1/Additional Files 1_files/image29761.png
- Additional Files 1/Additional Files 1_files/image29762.png
- Additional Files 1/Additional Files 1_files/image29763.png
- Additional Files 1/Additional Files 1_files/image29764.png
- Additional Files 1/Additional Files 1_files/image29765.png
- Additional Files 1/Additional Files 1_files/image29766.png
- Additional Files 1/Additional Files 1_files/image29767.png
- Additional Files 1/Additional Files 1_files/image29768.png
- Additional Files 1/Additional Files 1_files/image29769.png
- Additional Files 1/Additional Files 1_files/image29770.png
- Additional Files 1/Additional Files 1_files/image29771.png
- Additional Files 1/Additional Files 1_files/image29772.png
- Additional Files 1/Additional Files 1_files/image29773.png
- Additional Files 1/Additional Files 1_files/image29774.png
- Additional Files 1/Additional Files 1_files/image29775.png
- Additional Files 1/Additional Files 1_files/image29776.png
- Additional Files 1/Additional Files 1_files/image29777.png
- Additional Files 1/Additional Files 1_files/image29778.png
- Additional Files 1/Additional Files 1_files/image29779.png
- Additional Files 1/Additional Files 1_files/image29780.png
- Additional Files 1/Additional Files 1_files/image29781.png
- Additional Files 1/Additional Files 1_files/image29782.png
- Additional Files 1/Additional Files 1_files/image29783.png
- Additional Files 1/Additional Files 1_files/image29784.png
- Additional Files 1/Additional Files 1_files/image29785.png
- Additional Files 1/Additional Files 1_files/image29786.png
- Additional Files 1/Additional Files 1_files/image29787.png
- Additional Files 1/Additional Files 1_files/image29788.png
- Additional Files 1/Additional Files 1_files/image29789.png
- Additional Files 1/Additional Files 1_files/image29790.png
- Additional Files 1/Additional Files 1_files/image29791.png
- Additional Files 1/Additional Files 1_files/image29792.png
- Additional Files 1/Additional Files 1_files/image29793.png
- Additional Files 1/Additional Files 1_files/image29794.png
- Additional Files 1/Additional Files 1_files/image29795.png
- Additional Files 1/Additional Files 1_files/image29796.png
- Additional Files 1/Additional Files 1_files/image29797.png
- Additional Files 1/Additional Files 1_files/image29798.png
- Additional Files 1/Additional Files 1_files/image29799.png
- Additional Files 1/Additional Files 1_files/image29800.png
- Additional Files 1/Additional Files 1_files/image29801.png
- Additional Files 1/Additional Files 1_files/image29802.png
- Additional Files 1/Additional Files 1_files/image29803.png
- Additional Files 1/Additional Files 1_files/image29804.png
- Additional Files 1/Additional Files 1_files/image29805.png
- Additional Files 1/Additional Files 1_files/image29806.png
- Additional Files 1/Additional Files 1_files/image29807.png
- Additional Files 1/Additional Files 1_files/image29808.png
- Additional Files 1/Additional Files 1_files/image29809.png
- Additional Files 1/Additional Files 1_files/image29810.png
- Additional Files 1/Additional Files 1_files/image29811.png
- Additional Files 1/Additional Files 1_files/image29812.png
- Additional Files 1/Additional Files 1_files/image29813.png
- Additional Files 1/Additional Files 1_files/image29814.png
- Additional Files 1/Additional Files 1_files/image29815.png
- Additional Files 1/Additional Files 1_files/image29816.png
- Additional Files 1/Additional Files 1_files/image29817.png
- Additional Files 1/Additional Files 1_files/image29818.png
- Additional Files 1/Additional Files 1_files/image29819.png
- Additional Files 1/Additional Files 1_files/image29820.png
- Additional Files 1/Additional Files 1_files/image29821.png
- Additional Files 1/Additional Files 1_files/image29822.png
- Additional Files 1/Additional Files 1_files/image29823.png
- Additional Files 1/Additional Files 1_files/image29824.png
- Additional Files 1/Additional Files 1_files/image29825.png
- Additional Files 1/Additional Files 1_files/image29826.png
- Additional Files 1/Additional Files 1_files/image29827.png
- Additional Files 1/Additional Files 1_files/image29828.png
- Additional Files 1/Additional Files 1_files/image29829.png
- Additional Files 1/Additional Files 1_files/image29830.png
- Additional Files 1/Additional Files 1_files/image29831.png
- Additional Files 1/Additional Files 1_files/image29832.png
- Additional Files 1/Additional Files 1_files/image29833.png
- Additional Files 1/Additional Files 1_files/image29834.png
- Additional Files 1/Additional Files 1_files/image29835.png
- Additional Files 1/Additional Files 1_files/image29836.png
- Additional Files 1/Additional Files 1_files/image29837.png
- Additional Files 1/Additional Files 1_files/image29838.png
- Additional Files 1/Additional Files 1_files/image29839.png
- Additional Files 1/Additional Files 1_files/image29840.png
- Additional Files 1/Additional Files 1_files/image29841.png
- Additional Files 1/Additional Files 1_files/image29842.png
- Additional Files 1/Additional Files 1_files/image29843.png
- Additional Files 1/Additional Files 1_files/image29844.png
- Additional Files 1/Additional Files 1_files/image29845.png
- Additional Files 1/Additional Files 1_files/image29846.png
- Additional Files 1/Additional Files 1_files/image29847.png
- Additional Files 1/Additional Files 1_files/image29848.png
- Additional Files 1/Additional Files 1_files/image29849.png
- Additional Files 1/Additional Files 1_files/image29850.png
- Additional Files 1/Additional Files 1_files/image29851.png
- Additional Files 1/Additional Files 1_files/image29852.png
- Additional Files 1/Additional Files 1_files/image29853.png
- Additional Files 1/Additional Files 1_files/image29854.png
- Additional Files 1/Additional Files 1_files/image29855.png
- Additional Files 1/Additional Files 1_files/image29856.png
- Additional Files 1/Additional Files 1_files/image29857.png
- Additional Files 1/Additional Files 1_files/image29858.png
- Additional Files 1/Additional Files 1_files/image29859.png
- Additional Files 1/Additional Files 1_files/image29860.png
- Additional Files 1/Additional Files 1_files/image29861.png
- Additional Files 1/Additional Files 1_files/image29862.png
- Additional Files 1/Additional Files 1_files/image29863.png
- Additional Files 1/Additional Files 1_files/image29864.png
- Additional Files 1/Additional Files 1_files/image29865.png
- Additional Files 1/Additional Files 1_files/image29866.png
- Additional Files 1/Additional Files 1_files/image29867.png
- Additional Files 1/Additional Files 1_files/image29868.png
- Additional Files 1/Additional Files 1_files/image29869.png
- Additional Files 1/Additional Files 1_files/image29870.png
- Additional Files 1/Additional Files 1_files/image29871.png
- Additional Files 1/Additional Files 1_files/image29872.png
- Additional Files 1/Additional Files 1_files/image29873.png
- Additional Files 1/Additional Files 1_files/image29874.png
- Additional Files 1/Additional Files 1_files/image29875.png
- Additional Files 1/Additional Files 1_files/image29876.png
- Additional Files 1/Additional Files 1_files/image29877.png
- Additional Files 1/Additional Files 1_files/image29878.png
- Additional Files 1/Additional Files 1_files/image29879.png
- Additional Files 1/Additional Files 1_files/image29880.png
- Additional Files 1/Additional Files 1_files/image29881.png
- Additional Files 1/Additional Files 1_files/image29882.png
- Additional Files 1/Additional Files 1_files/image29883.png
- Additional Files 1/Additional Files 1_files/image29884.png
- Additional Files 1/Additional Files 1_files/image29885.png
- Additional Files 1/Additional Files 1_files/image29886.png
- Additional Files 1/Additional Files 1_files/image29887.png
- Additional Files 1/Additional Files 1_files/image29888.png
- Additional Files 1/Additional Files 1_files/image29889.png
- Additional Files 1/Additional Files 1_files/image29890.png
- Additional Files 1/Additional Files 1_files/image29891.png
- Additional Files 1/Additional Files 1_files/image29892.png
- Additional Files 1/Additional Files 1_files/image29893.png
- Additional Files 1/Additional Files 1_files/image29894.png
- Additional Files 1/Additional Files 1_files/image29895.png
- Additional Files 1/Additional Files 1_files/image29896.png
- Additional Files 1/Additional Files 1_files/image29897.png
- Additional Files 1/Additional Files 1_files/image29898.png
- Additional Files 1/Additional Files 1_files/image29899.png
- Additional Files 1/Additional Files 1_files/image29900.png
- Additional Files 1/Additional Files 1_files/image29901.png
- Additional Files 1/Additional Files 1_files/image29902.png
- Additional Files 1/Additional Files 1_files/image29903.png
- Additional Files 1/Additional Files 1_files/image29904.png
- Additional Files 1/Additional Files 1_files/image29905.png
- Additional Files 1/Additional Files 1_files/image29906.png
- Additional Files 1/Additional Files 1_files/image29907.png
- Additional Files 1/Additional Files 1_files/image29908.png
- Additional Files 1/Additional Files 1_files/image29909.png
- Additional Files 1/Additional Files 1_files/image29910.png
- Additional Files 1/Additional Files 1_files/image29911.png
- Additional Files 1/Additional Files 1_files/image29912.png
- Additional Files 1/Additional Files 1_files/image29913.png
- Additional Files 1/Additional Files 1_files/image29914.png
- Additional Files 1/Additional Files 1_files/image29915.png
- Additional Files 1/Additional Files 1_files/image29916.png
- Additional Files 1/Additional Files 1_files/image29917.png
- Additional Files 1/Additional Files 1_files/image29918.png
- Additional Files 1/Additional Files 1_files/image29919.png
- Additional Files 1/Additional Files 1_files/image29920.png
- Additional Files 1/Additional Files 1_files/image29921.png
- Additional Files 1/Additional Files 1_files/image29922.png
- Additional Files 1/Additional Files 1_files/image29923.png
- Additional Files 1/Additional Files 1_files/image29924.png
- Additional Files 1/Additional Files 1_files/image29925.png
- Additional Files 1/Additional Files 1_files/image29926.png
- Additional Files 1/Additional Files 1_files/image29927.png
- Additional Files 1/Additional Files 1_files/image29928.png
- Additional Files 1/Additional Files 1_files/image29929.png
- Additional Files 1/Additional Files 1_files/image29930.png
- Additional Files 1/Additional Files 1_files/image29931.png
- Additional Files 1/Additional Files 1_files/image29932.png
- Additional Files 1/Additional Files 1_files/image29933.png
- Additional Files 1/Additional Files 1_files/image29934.png
- Additional Files 1/Additional Files 1_files/image29935.png
- Additional Files 1/Additional Files 1_files/image29936.png
- Additional Files 1/Additional Files 1_files/image29937.png
- Additional Files 1/Additional Files 1_files/image29938.png
- Additional Files 1/Additional Files 1_files/image29939.png
- Additional Files 1/Additional Files 1_files/image29940.png
- Additional Files 1/Additional Files 1_files/image29941.png
- Additional Files 1/Additional Files 1_files/image29942.png
- Additional Files 1/Additional Files 1_files/image29943.png
- Additional Files 1/Additional Files 1_files/image29944.png
- Additional Files 1/Additional Files 1_files/image29945.png
- Additional Files 1/Additional Files 1_files/image29946.png
- Additional Files 1/Additional Files 1_files/image29947.png
- Additional Files 1/Additional Files 1_files/image29948.png
- Additional Files 1/Additional Files 1_files/image29949.png
- Additional Files 1/Additional Files 1_files/image29950.png
- Additional Files 1/Additional Files 1_files/image29951.png
- Additional Files 1/Additional Files 1_files/image29952.png
- Additional Files 1/Additional Files 1_files/image29953.png
- Additional Files 1/Additional Files 1_files/image29954.png
- Additional Files 1/Additional Files 1_files/image29955.png
- Additional Files 1/Additional Files 1_files/image29956.png
- Additional Files 1/Additional Files 1_files/image29957.png
- Additional Files 1/Additional Files 1_files/image29958.png
- Additional Files 1/Additional Files 1_files/image29959.png
- Additional Files 1/Additional Files 1_files/image29960.png
- Additional Files 1/Additional Files 1_files/image29961.png
- Additional Files 1/Additional Files 1_files/image29962.png
- Additional Files 1/Additional Files 1_files/image29963.png
- Additional Files 1/Additional Files 1_files/image29964.png
- Additional Files 1/Additional Files 1_files/image29965.png
- Additional Files 1/Additional Files 1_files/image29966.png
- Additional Files 1/Additional Files 1_files/image29967.png
- Additional Files 1/Additional Files 1_files/image29968.png
- Additional Files 1/Additional Files 1_files/image29969.png
- Additional Files 1/Additional Files 1_files/image29970.png
- Additional Files 1/Additional Files 1_files/image29971.png
- Additional Files 1/Additional Files 1_files/image29972.png
- Additional Files 1/Additional Files 1_files/image29973.png
- Additional Files 1/Additional Files 1_files/image29974.png
- Additional Files 1/Additional Files 1_files/image29975.png
- Additional Files 1/Additional Files 1_files/image29976.png
- Additional Files 1/Additional Files 1_files/image29977.png
- Additional Files 1/Additional Files 1_files/image29978.png
- Additional Files 1/Additional Files 1_files/image29979.png
- Additional Files 1/Additional Files 1_files/image29980.png
- Additional Files 1/Additional Files 1_files/image29981.png
- Additional Files 1/Additional Files 1_files/image29982.png
- Additional Files 1/Additional Files 1_files/image29983.png
- Additional Files 1/Additional Files 1_files/image29984.png
- Additional Files 1/Additional Files 1_files/image29985.png
- Additional Files 1/Additional Files 1_files/image29986.png
- Additional Files 1/Additional Files 1_files/image29987.png
- Additional Files 1/Additional Files 1_files/image29988.png
- Additional Files 1/Additional Files 1_files/image29989.png
- Additional Files 1/Additional Files 1_files/image29990.png
- Additional Files 1/Additional Files 1_files/image29991.png
- Additional Files 1/Additional Files 1_files/image29992.png
- Additional Files 1/Additional Files 1_files/image29993.png
- Additional Files 1/Additional Files 1_files/image29994.png
- Additional Files 1/Additional Files 1_files/image29995.png
- Additional Files 1/Additional Files 1_files/image29996.png
- Additional Files 1/Additional Files 1_files/image29997.png
- Additional Files 1/Additional Files 1_files/image29998.png
- Additional Files 1/Additional Files 1_files/image29999.png
- Additional Files 1/Additional Files 1_files/image30000.png
- Additional Files 1/Additional Files 1_files/image30001.png
- Additional Files 1/Additional Files 1_files/image30002.png
- Additional Files 1/Additional Files 1_files/image30003.png
- Additional Files 1/Additional Files 1_files/image30004.png
- Additional Files 1/Additional Files 1_files/image30005.png
- Additional Files 1/Additional Files 1_files/image30006.png
- Additional Files 1/Additional Files 1_files/image30007.png
- Additional Files 1/Additional Files 1_files/image30008.png
- Additional Files 1/Additional Files 1_files/image30009.png
- Additional Files 1/Additional Files 1_files/image30010.png
- Additional Files 1/Additional Files 1_files/image30011.png
- Additional Files 1/Additional Files 1_files/image30012.png
- Additional Files 1/Additional Files 1_files/image30013.png
- Additional Files 1/Additional Files 1_files/image30014.png
- Additional Files 1/Additional Files 1_files/image30015.png
- Additional Files 1/Additional Files 1_files/image30016.png
- Additional Files 1/Additional Files 1_files/image30017.png
- Additional Files 1/Additional Files 1_files/image30018.png
- Additional Files 1/Additional Files 1_files/image30019.png
- Additional Files 1/Additional Files 1_files/image30020.png
- Additional Files 1/Additional Files 1_files/image30021.png
- Additional Files 1/Additional Files 1_files/image30022.png
- Additional Files 1/Additional Files 1_files/image30023.png
- Additional Files 1/Additional Files 1_files/image30024.png
- Additional Files 1/Additional Files 1_files/image30025.png
- Additional Files 1/Additional Files 1_files/image30026.png
- Additional Files 1/Additional Files 1_files/image30027.png
- Additional Files 1/Additional Files 1_files/image30028.png
- Additional Files 1/Additional Files 1_files/image30029.png
- Additional Files 1/Additional Files 1_files/image30030.png
[truncated: 172 more entries]
