# Supplementary material for: Predicting the points of interaction of small molecules in the NF-κB pathway
Source: BMC Syst Biol. 2011 Feb 22;5:32. doi: 10.1186/1752-0509-5-32 (PMC3050742; doi:10.1186/1752-0509-5-32)
Supplement: Additional file 2 — Compounds clustered using ECFP_4 and Property Descriptors. [file 1752-0509-5-32-S2.ZIP]

Archive with 408 entries (406 files):
- Additional Files 2/
- Additional Files 2/Additional Files 2.htm
- Additional Files 2/Additional Files 2_files/
- Additional Files 2/Additional Files 2_files/image36998.png
- Additional Files 2/Additional Files 2_files/image36999.png
- Additional Files 2/Additional Files 2_files/image37000.png
- Additional Files 2/Additional Files 2_files/image37001.png
- Additional Files 2/Additional Files 2_files/image37002.png
- Additional Files 2/Additional Files 2_files/image37003.png
- Additional Files 2/Additional Files 2_files/image37004.png
- Additional Files 2/Additional Files 2_files/image37005.png
- Additional Files 2/Additional Files 2_files/image37006.png
- Additional Files 2/Additional Files 2_files/image37007.png
- Additional Files 2/Additional Files 2_files/image37008.png
- Additional Files 2/Additional Files 2_files/image37009.png
- Additional Files 2/Additional Files 2_files/image37010.png
- Additional Files 2/Additional Files 2_files/image37011.png
- Additional Files 2/Additional Files 2_files/image37012.png
- Additional Files 2/Additional Files 2_files/image37013.png
- Additional Files 2/Additional Files 2_files/image37014.png
- Additional Files 2/Additional Files 2_files/image37015.png
- Additional Files 2/Additional Files 2_files/image37016.png
- Additional Files 2/Additional Files 2_files/image37017.png
- Additional Files 2/Additional Files 2_files/image37018.png
- Additional Files 2/Additional Files 2_files/image37019.png
- Additional Files 2/Additional Files 2_files/image37020.png
- Additional Files 2/Additional Files 2_files/image37021.png
- Additional Files 2/Additional Files 2_files/image37022.png
- Additional Files 2/Additional Files 2_files/image37023.png
- Additional Files 2/Additional Files 2_files/image37024.png
- Additional Files 2/Additional Files 2_files/image37025.png
- Additional Files 2/Additional Files 2_files/image37026.png
- Additional Files 2/Additional Files 2_files/image37027.png
- Additional Files 2/Additional Files 2_files/image37028.png
- Additional Files 2/Additional Files 2_files/image37029.png
- Additional Files 2/Additional Files 2_files/image37030.png
- Additional Files 2/Additional Files 2_files/image37031.png
- Additional Files 2/Additional Files 2_files/image37032.png
- Additional Files 2/Additional Files 2_files/image37033.png
- Additional Files 2/Additional Files 2_files/image37034.png
- Additional Files 2/Additional Files 2_files/image37035.png
- Additional Files 2/Additional Files 2_files/image37036.png
- Additional Files 2/Additional Files 2_files/image37037.png
- Additional Files 2/Additional Files 2_files/image37038.png
- Additional Files 2/Additional Files 2_files/image37039.png
- Additional Files 2/Additional Files 2_files/image37040.png
- Additional Files 2/Additional Files 2_files/image37041.png
- Additional Files 2/Additional Files 2_files/image37042.png
- Additional Files 2/Additional Files 2_files/image37043.png
- Additional Files 2/Additional Files 2_files/image37044.png
- Additional Files 2/Additional Files 2_files/image37045.png
- Additional Files 2/Additional Files 2_files/image37046.png
- Additional Files 2/Additional Files 2_files/image37047.png
- Additional Files 2/Additional Files 2_files/image37048.png
- Additional Files 2/Additional Files 2_files/image37049.png
- Additional Files 2/Additional Files 2_files/image37050.png
- Additional Files 2/Additional Files 2_files/image37051.png
- Additional Files 2/Additional Files 2_files/image37052.png
- Additional Files 2/Additional Files 2_files/image37053.png
- Additional Files 2/Additional Files 2_files/image37054.png
- Additional Files 2/Additional Files 2_files/image37055.png
- Additional Files 2/Additional Files 2_files/image37056.png
- Additional Files 2/Additional Files 2_files/image37057.png
- Additional Files 2/Additional Files 2_files/image37058.png
- Additional Files 2/Additional Files 2_files/image37059.png
- Additional Files 2/Additional Files 2_files/image37060.png
- Additional Files 2/Additional Files 2_files/image37061.png
- Additional Files 2/Additional Files 2_files/image37062.png
- Additional Files 2/Additional Files 2_files/image37063.png
- Additional Files 2/Additional Files 2_files/image37064.png
- Additional Files 2/Additional Files 2_files/image37065.png
- Additional Files 2/Additional Files 2_files/image37066.png
- Additional Files 2/Additional Files 2_files/image37067.png
- Additional Files 2/Additional Files 2_files/image37068.png
- Additional Files 2/Additional Files 2_files/image37069.png
- Additional Files 2/Additional Files 2_files/image37070.png
- Additional Files 2/Additional Files 2_files/image37071.png
- Additional Files 2/Additional Files 2_files/image37072.png
- Additional Files 2/Additional Files 2_files/image37073.png
- Additional Files 2/Additional Files 2_files/image37074.png
- Additional Files 2/Additional Files 2_files/image37075.png
- Additional Files 2/Additional Files 2_files/image37076.png
- Additional Files 2/Additional Files 2_files/image37077.png
- Additional Files 2/Additional Files 2_files/image37078.png
- Additional Files 2/Additional Files 2_files/image37079.png
- Additional Files 2/Additional Files 2_files/image37080.png
- Additional Files 2/Additional Files 2_files/image37081.png
- Additional Files 2/Additional Files 2_files/image37082.png
- Additional Files 2/Additional Files 2_files/image37083.png
- Additional Files 2/Additional Files 2_files/image37084.png
- Additional Files 2/Additional Files 2_files/image37085.png
- Additional Files 2/Additional Files 2_files/image37086.png
- Additional Files 2/Additional Files 2_files/image37087.png
- Additional Files 2/Additional Files 2_files/image37088.png
- Additional Files 2/Additional Files 2_files/image37089.png
- Additional Files 2/Additional Files 2_files/image37090.png
- Additional Files 2/Additional Files 2_files/image37091.png
- Additional Files 2/Additional Files 2_files/image37092.png
- Additional Files 2/Additional Files 2_files/image37093.png
- Additional Files 2/Additional Files 2_files/image37094.png
- Additional Files 2/Additional Files 2_files/image37095.png
- Additional Files 2/Additional Files 2_files/image37096.png
- Additional Files 2/Additional Files 2_files/image37097.png
- Additional Files 2/Additional Files 2_files/image37098.png
- Additional Files 2/Additional Files 2_files/image37099.png
- Additional Files 2/Additional Files 2_files/image37100.png
- Additional Files 2/Additional Files 2_files/image37101.png
- Additional Files 2/Additional Files 2_files/image37102.png
- Additional Files 2/Additional Files 2_files/image37103.png
- Additional Files 2/Additional Files 2_files/image37104.png
- Additional Files 2/Additional Files 2_files/image37105.png
- Additional Files 2/Additional Files 2_files/image37106.png
- Additional Files 2/Additional Files 2_files/image37107.png
- Additional Files 2/Additional Files 2_files/image37108.png
- Additional Files 2/Additional Files 2_files/image37109.png
- Additional Files 2/Additional Files 2_files/image37110.png
- Additional Files 2/Additional Files 2_files/image37111.png
- Additional Files 2/Additional Files 2_files/image37112.png
- Additional Files 2/Additional Files 2_files/image37113.png
- Additional Files 2/Additional Files 2_files/image37114.png
- Additional Files 2/Additional Files 2_files/image37115.png
- Additional Files 2/Additional Files 2_files/image37116.png
- Additional Files 2/Additional Files 2_files/image37117.png
- Additional Files 2/Additional Files 2_files/image37118.png
- Additional Files 2/Additional Files 2_files/image37119.png
- Additional Files 2/Additional Files 2_files/image37120.png
- Additional Files 2/Additional Files 2_files/image37121.png
- Additional Files 2/Additional Files 2_files/image37122.png
- Additional Files 2/Additional Files 2_files/image37123.png
- Additional Files 2/Additional Files 2_files/image37124.png
- Additional Files 2/Additional Files 2_files/image37125.png
- Additional Files 2/Additional Files 2_files/image37126.png
- Additional Files 2/Additional Files 2_files/image37127.png
- Additional Files 2/Additional Files 2_files/image37128.png
- Additional Files 2/Additional Files 2_files/image37129.png
- Additional Files 2/Additional Files 2_files/image37130.png
- Additional Files 2/Additional Files 2_files/image37131.png
- Additional Files 2/Additional Files 2_files/image37132.png
- Additional Files 2/Additional Files 2_files/image37133.png
- Additional Files 2/Additional Files 2_files/image37134.png
- Additional Files 2/Additional Files 2_files/image37135.png
- Additional Files 2/Additional Files 2_files/image37136.png
- Additional Files 2/Additional Files 2_files/image37137.png
- Additional Files 2/Additional Files 2_files/image37138.png
- Additional Files 2/Additional Files 2_files/image37139.png
- Additional Files 2/Additional Files 2_files/image37140.png
- Additional Files 2/Additional Files 2_files/image37141.png
- Additional Files 2/Additional Files 2_files/image37142.png
- Additional Files 2/Additional Files 2_files/image37143.png
- Additional Files 2/Additional Files 2_files/image37144.png
- Additional Files 2/Additional Files 2_files/image37145.png
- Additional Files 2/Additional Files 2_files/image37146.png
- Additional Files 2/Additional Files 2_files/image37147.png
- Additional Files 2/Additional Files 2_files/image37148.png
- Additional Files 2/Additional Files 2_files/image37149.png
- Additional Files 2/Additional Files 2_files/image37150.png
- Additional Files 2/Additional Files 2_files/image37151.png
- Additional Files 2/Additional Files 2_files/image37152.png
- Additional Files 2/Additional Files 2_files/image37153.png
- Additional Files 2/Additional Files 2_files/image37154.png
- Additional Files 2/Additional Files 2_files/image37155.png
- Additional Files 2/Additional Files 2_files/image37156.png
- Additional Files 2/Additional Files 2_files/image37157.png
- Additional Files 2/Additional Files 2_files/image37158.png
- Additional Files 2/Additional Files 2_files/image37159.png
- Additional Files 2/Additional Files 2_files/image37160.png
- Additional Files 2/Additional Files 2_files/image37161.png
- Additional Files 2/Additional Files 2_files/image37162.png
- Additional Files 2/Additional Files 2_files/image37163.png
- Additional Files 2/Additional Files 2_files/image37164.png
- Additional Files 2/Additional Files 2_files/image37165.png
- Additional Files 2/Additional Files 2_files/image37166.png
- Additional Files 2/Additional Files 2_files/image37167.png
- Additional Files 2/Additional Files 2_files/image37168.png
- Additional Files 2/Additional Files 2_files/image37169.png
- Additional Files 2/Additional Files 2_files/image37170.png
- Additional Files 2/Additional Files 2_files/image37171.png
- Additional Files 2/Additional Files 2_files/image37172.png
- Additional Files 2/Additional Files 2_files/image37173.png
- Additional Files 2/Additional Files 2_files/image37174.png
- Additional Files 2/Additional Files 2_files/image37175.png
- Additional Files 2/Additional Files 2_files/image37176.png
- Additional Files 2/Additional Files 2_files/image37177.png
- Additional Files 2/Additional Files 2_files/image37178.png
- Additional Files 2/Additional Files 2_files/image37179.png
- Additional Files 2/Additional Files 2_files/image37180.png
- Additional Files 2/Additional Files 2_files/image37181.png
- Additional Files 2/Additional Files 2_files/image37182.png
- Additional Files 2/Additional Files 2_files/image37183.png
- Additional Files 2/Additional Files 2_files/image37184.png
- Additional Files 2/Additional Files 2_files/image37185.png
- Additional Files 2/Additional Files 2_files/image37186.png
- Additional Files 2/Additional Files 2_files/image37187.png
- Additional Files 2/Additional Files 2_files/image37188.png
- Additional Files 2/Additional Files 2_files/image37189.png
- Additional Files 2/Additional Files 2_files/image37190.png
- Additional Files 2/Additional Files 2_files/image37191.png
- Additional Files 2/Additional Files 2_files/image37192.png
- Additional Files 2/Additional Files 2_files/image37193.png
- Additional Files 2/Additional Files 2_files/image37194.png
- Additional Files 2/Additional Files 2_files/image37195.png
- Additional Files 2/Additional Files 2_files/image37196.png
- Additional Files 2/Additional Files 2_files/image37197.png
- Additional Files 2/Additional Files 2_files/image37198.png
- Additional Files 2/Additional Files 2_files/image37199.png
- Additional Files 2/Additional Files 2_files/image37200.png
- Additional Files 2/Additional Files 2_files/image37201.png
- Additional Files 2/Additional Files 2_files/image37202.png
- Additional Files 2/Additional Files 2_files/image37203.png
- Additional Files 2/Additional Files 2_files/image37204.png
- Additional Files 2/Additional Files 2_files/image37205.png
- Additional Files 2/Additional Files 2_files/image37206.png
- Additional Files 2/Additional Files 2_files/image37207.png
- Additional Files 2/Additional Files 2_files/image37208.png
- Additional Files 2/Additional Files 2_files/image37209.png
- Additional Files 2/Additional Files 2_files/image37210.png
- Additional Files 2/Additional Files 2_files/image37211.png
- Additional Files 2/Additional Files 2_files/image37212.png
- Additional Files 2/Additional Files 2_files/image37213.png
- Additional Files 2/Additional Files 2_files/image37214.png
- Additional Files 2/Additional Files 2_files/image37215.png
- Additional Files 2/Additional Files 2_files/image37216.png
- Additional Files 2/Additional Files 2_files/image37217.png
- Additional Files 2/Additional Files 2_files/image37218.png
- Additional Files 2/Additional Files 2_files/image37219.png
- Additional Files 2/Additional Files 2_files/image37220.png
- Additional Files 2/Additional Files 2_files/image37221.png
- Additional Files 2/Additional Files 2_files/image37222.png
- Additional Files 2/Additional Files 2_files/image37223.png
- Additional Files 2/Additional Files 2_files/image37224.png
- Additional Files 2/Additional Files 2_files/image37225.png
- Additional Files 2/Additional Files 2_files/image37226.png
- Additional Files 2/Additional Files 2_files/image37227.png
- Additional Files 2/Additional Files 2_files/image37228.png
- Additional Files 2/Additional Files 2_files/image37229.png
- Additional Files 2/Additional Files 2_files/image37230.png
- Additional Files 2/Additional Files 2_files/image37231.png
- Additional Files 2/Additional Files 2_files/image37232.png
- Additional Files 2/Additional Files 2_files/image37233.png
- Additional Files 2/Additional Files 2_files/image37234.png
- Additional Files 2/Additional Files 2_files/image37235.png
- Additional Files 2/Additional Files 2_files/image37236.png
- Additional Files 2/Additional Files 2_files/image37237.png
- Additional Files 2/Additional Files 2_files/image37238.png
- Additional Files 2/Additional Files 2_files/image37239.png
- Additional Files 2/Additional Files 2_files/image37240.png
- Additional Files 2/Additional Files 2_files/image37241.png
- Additional Files 2/Additional Files 2_files/image37242.png
- Additional Files 2/Additional Files 2_files/image37243.png
- Additional Files 2/Additional Files 2_files/image37244.png
- Additional Files 2/Additional Files 2_files/image37245.png
- Additional Files 2/Additional Files 2_files/image37246.png
- Additional Files 2/Additional Files 2_files/image37247.png
- Additional Files 2/Additional Files 2_files/image37248.png
- Additional Files 2/Additional Files 2_files/image37249.png
- Additional Files 2/Additional Files 2_files/image37250.png
- Additional Files 2/Additional Files 2_files/image37251.png
- Additional Files 2/Additional Files 2_files/image37252.png
- Additional Files 2/Additional Files 2_files/image37253.png
- Additional Files 2/Additional Files 2_files/image37254.png
- Additional Files 2/Additional Files 2_files/image37255.png
- Additional Files 2/Additional Files 2_files/image37256.png
- Additional Files 2/Additional Files 2_files/image37257.png
- Additional Files 2/Additional Files 2_files/image37258.png
- Additional Files 2/Additional Files 2_files/image37259.png
- Additional Files 2/Additional Files 2_files/image37260.png
- Additional Files 2/Additional Files 2_files/image37261.png
- Additional Files 2/Additional Files 2_files/image37262.png
- Additional Files 2/Additional Files 2_files/image37263.png
- Additional Files 2/Additional Files 2_files/image37264.png
- Additional Files 2/Additional Files 2_files/image37265.png
- Additional Files 2/Additional Files 2_files/image37266.png
- Additional Files 2/Additional Files 2_files/image37267.png
- Additional Files 2/Additional Files 2_files/image37268.png
- Additional Files 2/Additional Files 2_files/image37269.png
- Additional Files 2/Additional Files 2_files/image37270.png
- Additional Files 2/Additional Files 2_files/image37271.png
- Additional Files 2/Additional Files 2_files/image37272.png
- Additional Files 2/Additional Files 2_files/image37273.png
- Additional Files 2/Additional Files 2_files/image37274.png
- Additional Files 2/Additional Files 2_files/image37275.png
- Additional Files 2/Additional Files 2_files/image37276.png
- Additional Files 2/Additional Files 2_files/image37277.png
- Additional Files 2/Additional Files 2_files/image37278.png
- Additional Files 2/Additional Files 2_files/image37279.png
- Additional Files 2/Additional Files 2_files/image37280.png
- Additional Files 2/Additional Files 2_files/image37281.png
- Additional Files 2/Additional Files 2_files/image37282.png
- Additional Files 2/Additional Files 2_files/image37283.png
- Additional Files 2/Additional Files 2_files/image37284.png
- Additional Files 2/Additional Files 2_files/image37285.png
- Additional Files 2/Additional Files 2_files/image37286.png
- Additional Files 2/Additional Files 2_files/image37287.png
- Additional Files 2/Additional Files 2_files/image37288.png
- Additional Files 2/Additional Files 2_files/image37289.png
- Additional Files 2/Additional Files 2_files/image37290.png
- Additional Files 2/Additional Files 2_files/image37291.png
- Additional Files 2/Additional Files 2_files/image37292.png
- Additional Files 2/Additional Files 2_files/image37293.png
- Additional Files 2/Additional Files 2_files/image37294.png
[truncated: 108 more entries]
