# Supplementary material for: Predicting the points of interaction of small molecules in the NF-κB pathway
Source: BMC Syst Biol. 2011 Feb 22;5:32. doi: 10.1186/1752-0509-5-32 (PMC3050742; doi:10.1186/1752-0509-5-32)
Supplement: Additional file 3 — Clusters of Compounds Shown in Figure 6. [file 1752-0509-5-32-S3.ZIP]

Archive with 517 entries (514 files):
- Additional Files 3/
- Additional Files 3/Clustering_excluding_compounds_with_unknown_interactions.htm
- Additional Files 3/Clustering_excluding_compounds_with_unknown_interactions_files/
- Additional Files 3/Clustering_excluding_compounds_with_unknown_interactions_files/image5293.png
- Additional Files 3/Clustering_excluding_compounds_with_unknown_interactions_files/image5294.png
- Additional Files 3/Clustering_excluding_compounds_with_unknown_interactions_files/image5295.png
- Additional Files 3/Clustering_excluding_compounds_with_unknown_interactions_files/image5296.png
- Additional Files 3/Clustering_excluding_compounds_with_unknown_interactions_files/image5297.png
- Additional Files 3/Clustering_excluding_compounds_with_unknown_interactions_files/image5298.png
- Additional Files 3/Clustering_excluding_compounds_with_unknown_interactions_files/image5299.png
- Additional Files 3/Clustering_excluding_compounds_with_unknown_interactions_files/image5300.png
- Additional Files 3/Clustering_excluding_compounds_with_unknown_interactions_files/image5301.png
- Additional Files 3/Clustering_excluding_compounds_with_unknown_interactions_files/image5302.png
- Additional Files 3/Clustering_excluding_compounds_with_unknown_interactions_files/image5303.png
- Additional Files 3/Clustering_excluding_compounds_with_unknown_interactions_files/image5304.png
- Additional Files 3/Clustering_excluding_compounds_with_unknown_interactions_files/image5305.png
- Additional Files 3/Clustering_excluding_compounds_with_unknown_interactions_files/image5306.png
- Additional Files 3/Clustering_excluding_compounds_with_unknown_interactions_files/image5307.png
- Additional Files 3/Clustering_excluding_compounds_with_unknown_interactions_files/image5308.png
- Additional Files 3/Clustering_excluding_compounds_with_unknown_interactions_files/image5309.png
- Additional Files 3/Clustering_excluding_compounds_with_unknown_interactions_files/image5310.png
- Additional Files 3/Clustering_excluding_compounds_with_unknown_interactions_files/image5311.png
- Additional Files 3/Clustering_excluding_compounds_with_unknown_interactions_files/image5312.png
- Additional Files 3/Clustering_excluding_compounds_with_unknown_interactions_files/image5313.png
- Additional Files 3/Clustering_excluding_compounds_with_unknown_interactions_files/image5314.png
- Additional Files 3/Clustering_excluding_compounds_with_unknown_interactions_files/image5315.png
- Additional Files 3/Clustering_excluding_compounds_with_unknown_interactions_files/image5316.png
- Additional Files 3/Clustering_excluding_compounds_with_unknown_interactions_files/image5317.png
- Additional Files 3/Clustering_excluding_compounds_with_unknown_interactions_files/image5318.png
- Additional Files 3/Clustering_excluding_compounds_with_unknown_interactions_files/image5319.png
- Additional Files 3/Clustering_excluding_compounds_with_unknown_interactions_files/image5320.png
- Additional Files 3/Clustering_excluding_compounds_with_unknown_interactions_files/image5321.png
- Additional Files 3/Clustering_excluding_compounds_with_unknown_interactions_files/image5322.png
- Additional Files 3/Clustering_excluding_compounds_with_unknown_interactions_files/image5323.png
- Additional Files 3/Clustering_excluding_compounds_with_unknown_interactions_files/image5324.png
- Additional Files 3/Clustering_excluding_compounds_with_unknown_interactions_files/image5325.png
- Additional Files 3/Clustering_excluding_compounds_with_unknown_interactions_files/image5326.png
- Additional Files 3/Clustering_excluding_compounds_with_unknown_interactions_files/image5327.png
- Additional Files 3/Clustering_excluding_compounds_with_unknown_interactions_files/image5328.png
- Additional Files 3/Clustering_excluding_compounds_with_unknown_interactions_files/image5329.png
- Additional Files 3/Clustering_excluding_compounds_with_unknown_interactions_files/image5330.png
- Additional Files 3/Clustering_excluding_compounds_with_unknown_interactions_files/image5331.png
- Additional Files 3/Clustering_excluding_compounds_with_unknown_interactions_files/image5332.png
- Additional Files 3/Clustering_excluding_compounds_with_unknown_interactions_files/image5333.png
- Additional Files 3/Clustering_excluding_compounds_with_unknown_interactions_files/image5334.png
- Additional Files 3/Clustering_excluding_compounds_with_unknown_interactions_files/image5335.png
- Additional Files 3/Clustering_excluding_compounds_with_unknown_interactions_files/image5336.png
- Additional Files 3/Clustering_excluding_compounds_with_unknown_interactions_files/image5337.png
- Additional Files 3/Clustering_excluding_compounds_with_unknown_interactions_files/image5338.png
- Additional Files 3/Clustering_excluding_compounds_with_unknown_interactions_files/image5339.png
- Additional Files 3/Clustering_excluding_compounds_with_unknown_interactions_files/image5340.png
- Additional Files 3/Clustering_excluding_compounds_with_unknown_interactions_files/image5341.png
- Additional Files 3/Clustering_excluding_compounds_with_unknown_interactions_files/image5342.png
- Additional Files 3/Clustering_excluding_compounds_with_unknown_interactions_files/image5343.png
- Additional Files 3/Clustering_excluding_compounds_with_unknown_interactions_files/image5344.png
- Additional Files 3/Clustering_excluding_compounds_with_unknown_interactions_files/image5345.png
- Additional Files 3/Clustering_excluding_compounds_with_unknown_interactions_files/image5346.png
- Additional Files 3/Clustering_excluding_compounds_with_unknown_interactions_files/image5347.png
- Additional Files 3/Clustering_excluding_compounds_with_unknown_interactions_files/image5348.png
- Additional Files 3/Clustering_excluding_compounds_with_unknown_interactions_files/image5349.png
- Additional Files 3/Clustering_excluding_compounds_with_unknown_interactions_files/image5350.png
- Additional Files 3/Clustering_excluding_compounds_with_unknown_interactions_files/image5351.png
- Additional Files 3/Clustering_excluding_compounds_with_unknown_interactions_files/image5352.png
- Additional Files 3/Clustering_excluding_compounds_with_unknown_interactions_files/image5353.png
- Additional Files 3/Clustering_excluding_compounds_with_unknown_interactions_files/image5354.png
- Additional Files 3/Clustering_excluding_compounds_with_unknown_interactions_files/image5355.png
- Additional Files 3/Clustering_excluding_compounds_with_unknown_interactions_files/image5356.png
- Additional Files 3/Clustering_excluding_compounds_with_unknown_interactions_files/image5357.png
- Additional Files 3/Clustering_excluding_compounds_with_unknown_interactions_files/image5358.png
- Additional Files 3/Clustering_excluding_compounds_with_unknown_interactions_files/image5359.png
- Additional Files 3/Clustering_excluding_compounds_with_unknown_interactions_files/image5360.png
- Additional Files 3/Clustering_excluding_compounds_with_unknown_interactions_files/image5361.png
- Additional Files 3/Clustering_excluding_compounds_with_unknown_interactions_files/image5362.png
- Additional Files 3/Clustering_excluding_compounds_with_unknown_interactions_files/image5363.png
- Additional Files 3/Clustering_excluding_compounds_with_unknown_interactions_files/image5364.png
- Additional Files 3/Clustering_excluding_compounds_with_unknown_interactions_files/image5365.png
- Additional Files 3/Clustering_excluding_compounds_with_unknown_interactions_files/image5366.png
- Additional Files 3/Clustering_excluding_compounds_with_unknown_interactions_files/image5367.png
- Additional Files 3/Clustering_excluding_compounds_with_unknown_interactions_files/image5368.png
- Additional Files 3/Clustering_excluding_compounds_with_unknown_interactions_files/image5369.png
- Additional Files 3/Clustering_excluding_compounds_with_unknown_interactions_files/image5370.png
- Additional Files 3/Clustering_excluding_compounds_with_unknown_interactions_files/image5371.png
- Additional Files 3/Clustering_excluding_compounds_with_unknown_interactions_files/image5372.png
- Additional Files 3/Clustering_excluding_compounds_with_unknown_interactions_files/image5373.png
- Additional Files 3/Clustering_excluding_compounds_with_unknown_interactions_files/image5374.png
- Additional Files 3/Clustering_excluding_compounds_with_unknown_interactions_files/image5375.png
- Additional Files 3/Clustering_excluding_compounds_with_unknown_interactions_files/image5376.png
- Additional Files 3/Clustering_excluding_compounds_with_unknown_interactions_files/image5377.png
- Additional Files 3/Clustering_excluding_compounds_with_unknown_interactions_files/image5378.png
- Additional Files 3/Clustering_excluding_compounds_with_unknown_interactions_files/image5379.png
- Additional Files 3/Clustering_excluding_compounds_with_unknown_interactions_files/image5380.png
- Additional Files 3/Clustering_excluding_compounds_with_unknown_interactions_files/image5381.png
- Additional Files 3/Clustering_excluding_compounds_with_unknown_interactions_files/image5382.png
- Additional Files 3/Clustering_excluding_compounds_with_unknown_interactions_files/image5383.png
- Additional Files 3/Clustering_excluding_compounds_with_unknown_interactions_files/image5384.png
- Additional Files 3/Clustering_excluding_compounds_with_unknown_interactions_files/image5385.png
- Additional Files 3/Clustering_excluding_compounds_with_unknown_interactions_files/image5386.png
- Additional Files 3/Clustering_excluding_compounds_with_unknown_interactions_files/image5387.png
- Additional Files 3/Clustering_excluding_compounds_with_unknown_interactions_files/image5388.png
- Additional Files 3/Clustering_excluding_compounds_with_unknown_interactions_files/image5389.png
- Additional Files 3/Clustering_excluding_compounds_with_unknown_interactions_files/image5390.png
- Additional Files 3/Clustering_excluding_compounds_with_unknown_interactions_files/image5391.png
- Additional Files 3/Clustering_excluding_compounds_with_unknown_interactions_files/image5392.png
- Additional Files 3/Clustering_excluding_compounds_with_unknown_interactions_files/image5393.png
- Additional Files 3/Clustering_excluding_compounds_with_unknown_interactions_files/image5394.png
- Additional Files 3/Clustering_excluding_compounds_with_unknown_interactions_files/image5395.png
- Additional Files 3/Clustering_excluding_compounds_with_unknown_interactions_files/image5396.png
- Additional Files 3/Clustering_excluding_compounds_with_unknown_interactions_files/image5397.png
- Additional Files 3/Clustering_excluding_compounds_with_unknown_interactions_files/image5398.png
- Additional Files 3/Clustering_excluding_compounds_with_unknown_interactions_files/image5399.png
- Additional Files 3/Clustering_excluding_compounds_with_unknown_interactions_files/image5400.png
- Additional Files 3/Clustering_excluding_compounds_with_unknown_interactions_files/image5401.png
- Additional Files 3/Clustering_excluding_compounds_with_unknown_interactions_files/image5402.png
- Additional Files 3/Clustering_excluding_compounds_with_unknown_interactions_files/image5403.png
- Additional Files 3/Clustering_excluding_compounds_with_unknown_interactions_files/image5404.png
- Additional Files 3/Clustering_excluding_compounds_with_unknown_interactions_files/image5405.png
- Additional Files 3/Clustering_excluding_compounds_with_unknown_interactions_files/image5406.png
- Additional Files 3/Clustering_excluding_compounds_with_unknown_interactions_files/image5407.png
- Additional Files 3/Clustering_excluding_compounds_with_unknown_interactions_files/image5408.png
- Additional Files 3/Clustering_excluding_compounds_with_unknown_interactions_files/image5409.png
- Additional Files 3/Clustering_excluding_compounds_with_unknown_interactions_files/image5410.png
- Additional Files 3/Clustering_excluding_compounds_with_unknown_interactions_files/image5411.png
- Additional Files 3/Clustering_excluding_compounds_with_unknown_interactions_files/image5412.png
- Additional Files 3/Clustering_excluding_compounds_with_unknown_interactions_files/image5413.png
- Additional Files 3/Clustering_excluding_compounds_with_unknown_interactions_files/image5414.png
- Additional Files 3/Clustering_excluding_compounds_with_unknown_interactions_files/image5415.png
- Additional Files 3/Clustering_excluding_compounds_with_unknown_interactions_files/image5416.png
- Additional Files 3/Clustering_excluding_compounds_with_unknown_interactions_files/image5417.png
- Additional Files 3/Clustering_excluding_compounds_with_unknown_interactions_files/image5418.png
- Additional Files 3/Clustering_excluding_compounds_with_unknown_interactions_files/image5419.png
- Additional Files 3/Clustering_excluding_compounds_with_unknown_interactions_files/image5420.png
- Additional Files 3/Clustering_excluding_compounds_with_unknown_interactions_files/image5421.png
- Additional Files 3/Clustering_excluding_compounds_with_unknown_interactions_files/image5422.png
- Additional Files 3/Clustering_excluding_compounds_with_unknown_interactions_files/image5423.png
- Additional Files 3/Clustering_excluding_compounds_with_unknown_interactions_files/image5424.png
- Additional Files 3/Clustering_excluding_compounds_with_unknown_interactions_files/image5425.png
- Additional Files 3/Clustering_excluding_compounds_with_unknown_interactions_files/image5426.png
- Additional Files 3/Clustering_excluding_compounds_with_unknown_interactions_files/image5427.png
- Additional Files 3/Clustering_excluding_compounds_with_unknown_interactions_files/image5428.png
- Additional Files 3/Clustering_excluding_compounds_with_unknown_interactions_files/image5429.png
- Additional Files 3/Clustering_excluding_compounds_with_unknown_interactions_files/image5430.png
- Additional Files 3/Clustering_excluding_compounds_with_unknown_interactions_files/image5431.png
- Additional Files 3/Clustering_excluding_compounds_with_unknown_interactions_files/image5432.png
- Additional Files 3/Clustering_excluding_compounds_with_unknown_interactions_files/image5433.png
- Additional Files 3/Clustering_excluding_compounds_with_unknown_interactions_files/image5434.png
- Additional Files 3/Clustering_excluding_compounds_with_unknown_interactions_files/image5435.png
- Additional Files 3/Clustering_excluding_compounds_with_unknown_interactions_files/image5436.png
- Additional Files 3/Clustering_excluding_compounds_with_unknown_interactions_files/image5437.png
- Additional Files 3/Clustering_excluding_compounds_with_unknown_interactions_files/image5438.png
- Additional Files 3/Clustering_excluding_compounds_with_unknown_interactions_files/image5439.png
- Additional Files 3/Clustering_excluding_compounds_with_unknown_interactions_files/image5440.png
- Additional Files 3/Clustering_excluding_compounds_with_unknown_interactions_files/image5441.png
- Additional Files 3/Clustering_excluding_compounds_with_unknown_interactions_files/image5442.png
- Additional Files 3/Clustering_excluding_compounds_with_unknown_interactions_files/image5443.png
- Additional Files 3/Clustering_excluding_compounds_with_unknown_interactions_files/image5444.png
- Additional Files 3/Clustering_excluding_compounds_with_unknown_interactions_files/image5445.png
- Additional Files 3/Clustering_excluding_compounds_with_unknown_interactions_files/image5446.png
- Additional Files 3/Clustering_excluding_compounds_with_unknown_interactions_files/image5447.png
- Additional Files 3/Clustering_excluding_compounds_with_unknown_interactions_files/image5448.png
- Additional Files 3/Clustering_excluding_compounds_with_unknown_interactions_files/image5449.png
- Additional Files 3/Clustering_excluding_compounds_with_unknown_interactions_files/image5450.png
- Additional Files 3/Clustering_excluding_compounds_with_unknown_interactions_files/image5451.png
- Additional Files 3/Clustering_excluding_compounds_with_unknown_interactions_files/image5452.png
- Additional Files 3/Clustering_excluding_compounds_with_unknown_interactions_files/image5453.png
- Additional Files 3/Clustering_excluding_compounds_with_unknown_interactions_files/image5454.png
- Additional Files 3/Clustering_excluding_compounds_with_unknown_interactions_files/image5455.png
- Additional Files 3/Clustering_excluding_compounds_with_unknown_interactions_files/image5456.png
- Additional Files 3/Clustering_excluding_compounds_with_unknown_interactions_files/image5457.png
- Additional Files 3/Clustering_excluding_compounds_with_unknown_interactions_files/image5458.png
- Additional Files 3/Clustering_excluding_compounds_with_unknown_interactions_files/image5459.png
- Additional Files 3/Clustering_excluding_compounds_with_unknown_interactions_files/image5460.png
- Additional Files 3/Clustering_excluding_compounds_with_unknown_interactions_files/image5461.png
- Additional Files 3/Clustering_excluding_compounds_with_unknown_interactions_files/image5462.png
- Additional Files 3/Clustering_excluding_compounds_with_unknown_interactions_files/image5463.png
- Additional Files 3/Clustering_excluding_compounds_with_unknown_interactions_files/image5464.png
- Additional Files 3/Clustering_excluding_compounds_with_unknown_interactions_files/image5465.png
- Additional Files 3/Clustering_excluding_compounds_with_unknown_interactions_files/image5466.png
- Additional Files 3/Clustering_excluding_compounds_with_unknown_interactions_files/image5467.png
- Additional Files 3/Clustering_excluding_compounds_with_unknown_interactions_files/image5468.png
- Additional Files 3/Clustering_including_compounds_with_unknown_interactions.htm
- Additional Files 3/Clustering_including_compounds_with_unknown_interactions_files/
- Additional Files 3/Clustering_including_compounds_with_unknown_interactions_files/image49642.png
- Additional Files 3/Clustering_including_compounds_with_unknown_interactions_files/image49643.png
- Additional Files 3/Clustering_including_compounds_with_unknown_interactions_files/image49644.png
- Additional Files 3/Clustering_including_compounds_with_unknown_interactions_files/image49645.png
- Additional Files 3/Clustering_including_compounds_with_unknown_interactions_files/image49646.png
- Additional Files 3/Clustering_including_compounds_with_unknown_interactions_files/image49647.png
- Additional Files 3/Clustering_including_compounds_with_unknown_interactions_files/image49648.png
- Additional Files 3/Clustering_including_compounds_with_unknown_interactions_files/image49649.png
- Additional Files 3/Clustering_including_compounds_with_unknown_interactions_files/image49650.png
- Additional Files 3/Clustering_including_compounds_with_unknown_interactions_files/image49651.png
- Additional Files 3/Clustering_including_compounds_with_unknown_interactions_files/image49652.png
- Additional Files 3/Clustering_including_compounds_with_unknown_interactions_files/image49653.png
- Additional Files 3/Clustering_including_compounds_with_unknown_interactions_files/image49654.png
- Additional Files 3/Clustering_including_compounds_with_unknown_interactions_files/image49655.png
- Additional Files 3/Clustering_including_compounds_with_unknown_interactions_files/image49656.png
- Additional Files 3/Clustering_including_compounds_with_unknown_interactions_files/image49657.png
- Additional Files 3/Clustering_including_compounds_with_unknown_interactions_files/image49658.png
- Additional Files 3/Clustering_including_compounds_with_unknown_interactions_files/image49659.png
- Additional Files 3/Clustering_including_compounds_with_unknown_interactions_files/image49660.png
- Additional Files 3/Clustering_including_compounds_with_unknown_interactions_files/image49661.png
- Additional Files 3/Clustering_including_compounds_with_unknown_interactions_files/image49662.png
- Additional Files 3/Clustering_including_compounds_with_unknown_interactions_files/image49663.png
- Additional Files 3/Clustering_including_compounds_with_unknown_interactions_files/image49664.png
- Additional Files 3/Clustering_including_compounds_with_unknown_interactions_files/image49665.png
- Additional Files 3/Clustering_including_compounds_with_unknown_interactions_files/image49666.png
- Additional Files 3/Clustering_including_compounds_with_unknown_interactions_files/image49667.png
- Additional Files 3/Clustering_including_compounds_with_unknown_interactions_files/image49668.png
- Additional Files 3/Clustering_including_compounds_with_unknown_interactions_files/image49669.png
- Additional Files 3/Clustering_including_compounds_with_unknown_interactions_files/image49670.png
- Additional Files 3/Clustering_including_compounds_with_unknown_interactions_files/image49671.png
- Additional Files 3/Clustering_including_compounds_with_unknown_interactions_files/image49672.png
- Additional Files 3/Clustering_including_compounds_with_unknown_interactions_files/image49673.png
- Additional Files 3/Clustering_including_compounds_with_unknown_interactions_files/image49674.png
- Additional Files 3/Clustering_including_compounds_with_unknown_interactions_files/image49675.png
- Additional Files 3/Clustering_including_compounds_with_unknown_interactions_files/image49676.png
- Additional Files 3/Clustering_including_compounds_with_unknown_interactions_files/image49677.png
- Additional Files 3/Clustering_including_compounds_with_unknown_interactions_files/image49678.png
- Additional Files 3/Clustering_including_compounds_with_unknown_interactions_files/image49679.png
- Additional Files 3/Clustering_including_compounds_with_unknown_interactions_files/image49680.png
- Additional Files 3/Clustering_including_compounds_with_unknown_interactions_files/image49681.png
- Additional Files 3/Clustering_including_compounds_with_unknown_interactions_files/image49682.png
- Additional Files 3/Clustering_including_compounds_with_unknown_interactions_files/image49683.png
- Additional Files 3/Clustering_including_compounds_with_unknown_interactions_files/image49684.png
- Additional Files 3/Clustering_including_compounds_with_unknown_interactions_files/image49685.png
- Additional Files 3/Clustering_including_compounds_with_unknown_interactions_files/image49686.png
- Additional Files 3/Clustering_including_compounds_with_unknown_interactions_files/image49687.png
- Additional Files 3/Clustering_including_compounds_with_unknown_interactions_files/image49688.png
- Additional Files 3/Clustering_including_compounds_with_unknown_interactions_files/image49689.png
- Additional Files 3/Clustering_including_compounds_with_unknown_interactions_files/image49690.png
- Additional Files 3/Clustering_including_compounds_with_unknown_interactions_files/image49691.png
- Additional Files 3/Clustering_including_compounds_with_unknown_interactions_files/image49692.png
- Additional Files 3/Clustering_including_compounds_with_unknown_interactions_files/image49693.png
- Additional Files 3/Clustering_including_compounds_with_unknown_interactions_files/image49694.png
- Additional Files 3/Clustering_including_compounds_with_unknown_interactions_files/image49695.png
- Additional Files 3/Clustering_including_compounds_with_unknown_interactions_files/image49696.png
- Additional Files 3/Clustering_including_compounds_with_unknown_interactions_files/image49697.png
- Additional Files 3/Clustering_including_compounds_with_unknown_interactions_files/image49698.png
- Additional Files 3/Clustering_including_compounds_with_unknown_interactions_files/image49699.png
- Additional Files 3/Clustering_including_compounds_with_unknown_interactions_files/image49700.png
- Additional Files 3/Clustering_including_compounds_with_unknown_interactions_files/image49701.png
- Additional Files 3/Clustering_including_compounds_with_unknown_interactions_files/image49702.png
- Additional Files 3/Clustering_including_compounds_with_unknown_interactions_files/image49703.png
- Additional Files 3/Clustering_including_compounds_with_unknown_interactions_files/image49704.png
- Additional Files 3/Clustering_including_compounds_with_unknown_interactions_files/image49705.png
- Additional Files 3/Clustering_including_compounds_with_unknown_interactions_files/image49706.png
- Additional Files 3/Clustering_including_compounds_with_unknown_interactions_files/image49707.png
- Additional Files 3/Clustering_including_compounds_with_unknown_interactions_files/image49708.png
- Additional Files 3/Clustering_including_compounds_with_unknown_interactions_files/image49709.png
- Additional Files 3/Clustering_including_compounds_with_unknown_interactions_files/image49710.png
- Additional Files 3/Clustering_including_compounds_with_unknown_interactions_files/image49711.png
- Additional Files 3/Clustering_including_compounds_with_unknown_interactions_files/image49712.png
- Additional Files 3/Clustering_including_compounds_with_unknown_interactions_files/image49713.png
- Additional Files 3/Clustering_including_compounds_with_unknown_interactions_files/image49714.png
- Additional Files 3/Clustering_including_compounds_with_unknown_interactions_files/image49715.png
- Additional Files 3/Clustering_including_compounds_with_unknown_interactions_files/image49716.png
- Additional Files 3/Clustering_including_compounds_with_unknown_interactions_files/image49717.png
- Additional Files 3/Clustering_including_compounds_with_unknown_interactions_files/image49718.png
- Additional Files 3/Clustering_including_compounds_with_unknown_interactions_files/image49719.png
- Additional Files 3/Clustering_including_compounds_with_unknown_interactions_files/image49720.png
- Additional Files 3/Clustering_including_compounds_with_unknown_interactions_files/image49721.png
- Additional Files 3/Clustering_including_compounds_with_unknown_interactions_files/image49722.png
- Additional Files 3/Clustering_including_compounds_with_unknown_interactions_files/image49723.png
- Additional Files 3/Clustering_including_compounds_with_unknown_interactions_files/image49724.png
- Additional Files 3/Clustering_including_compounds_with_unknown_interactions_files/image49725.png
- Additional Files 3/Clustering_including_compounds_with_unknown_interactions_files/image49726.png
- Additional Files 3/Clustering_including_compounds_with_unknown_interactions_files/image49727.png
- Additional Files 3/Clustering_including_compounds_with_unknown_interactions_files/image49728.png
- Additional Files 3/Clustering_including_compounds_with_unknown_interactions_files/image49729.png
- Additional Files 3/Clustering_including_compounds_with_unknown_interactions_files/image49730.png
- Additional Files 3/Clustering_including_compounds_with_unknown_interactions_files/image49731.png
- Additional Files 3/Clustering_including_compounds_with_unknown_interactions_files/image49732.png
- Additional Files 3/Clustering_including_compounds_with_unknown_interactions_files/image49733.png
- Additional Files 3/Clustering_including_compounds_with_unknown_interactions_files/image49734.png
- Additional Files 3/Clustering_including_compounds_with_unknown_interactions_files/image49735.png
- Additional Files 3/Clustering_including_compounds_with_unknown_interactions_files/image49736.png
- Additional Files 3/Clustering_including_compounds_with_unknown_interactions_files/image49737.png
- Additional Files 3/Clustering_including_compounds_with_unknown_interactions_files/image49738.png
- Additional Files 3/Clustering_including_compounds_with_unknown_interactions_files/image49739.png
- Additional Files 3/Clustering_including_compounds_with_unknown_interactions_files/image49740.png
- Additional Files 3/Clustering_including_compounds_with_unknown_interactions_files/image49741.png
- Additional Files 3/Clustering_including_compounds_with_unknown_interactions_files/image49742.png
- Additional Files 3/Clustering_including_compounds_with_unknown_interactions_files/image49743.png
- Additional Files 3/Clustering_including_compounds_with_unknown_interactions_files/image49744.png
- Additional Files 3/Clustering_including_compounds_with_unknown_interactions_files/image49745.png
- Additional Files 3/Clustering_including_compounds_with_unknown_interactions_files/image49746.png
- Additional Files 3/Clustering_including_compounds_with_unknown_interactions_files/image49747.png
- Additional Files 3/Clustering_including_compounds_with_unknown_interactions_files/image49748.png
- Additional Files 3/Clustering_including_compounds_with_unknown_interactions_files/image49749.png
- Additional Files 3/Clustering_including_compounds_with_unknown_interactions_files/image49750.png
- Additional Files 3/Clustering_including_compounds_with_unknown_interactions_files/image49751.png
- Additional Files 3/Clustering_including_compounds_with_unknown_interactions_files/image49752.png
- Additional Files 3/Clustering_including_compounds_with_unknown_interactions_files/image49753.png
- Additional Files 3/Clustering_including_compounds_with_unknown_interactions_files/image49754.png
- Additional Files 3/Clustering_including_compounds_with_unknown_interactions_files/image49755.png
- Additional Files 3/Clustering_including_compounds_with_unknown_interactions_files/image49756.png
- Additional Files 3/Clustering_including_compounds_with_unknown_interactions_files/image49757.png
- Additional Files 3/Clustering_including_compounds_with_unknown_interactions_files/image49758.png
- Additional Files 3/Clustering_including_compounds_with_unknown_interactions_files/image49759.png
- Additional Files 3/Clustering_including_compounds_with_unknown_interactions_files/image49760.png
[truncated: 217 more entries]
